# Supplementary material for: Facilitating Access to Mental Health Services: A Stakeholder-Driven Improvement of the Children and Young People (CYP) as One Referral Platform
Source: Int J Environ Res Public Health. 2024 Jun 16;21(6):784. doi: 10.3390/ijerph21060784 (PMC11203779; doi:10.3390/ijerph21060784)
Supplement: Supplementary file 1 [file ijerph-21-00784-s001.zip]

Archive with 2 entries (2 files):
- Supplementary Material S1 - Focus Group guide.pdf
- Supplementary Material S2 Focus group demosntration example.pdf
